# Supplementary material for: Hybrid Quinolinyl Phosphonates as Heterocyclic Carboxylate Isosteres: Synthesis and Biological Evaluation against Topoisomerase 1B (TOP1B)
Source: Pharmaceuticals (Basel). 2021 Aug 9;14(8):784. doi: 10.3390/ph14080784 (PMC8399847; doi:10.3390/ph14080784)
Supplement: Supplementary file 1 [file pharmaceuticals-14-00784-s001.zip]

Archive with 1 entries (1 files):
- pharmaceuticals-1318130-supplementary.pdf
